# Supplementary material for: Agreement between Family Members and the Physician’s View in the ICU Environment: Personal Experience as a Factor Influencing Attitudes towards Corresponding Hypothetical Situations
Source: Healthcare (Basel). 2023 Jan 25;11(3):345. doi: 10.3390/healthcare11030345 (PMC9914929; doi:10.3390/healthcare11030345)
Supplement: Supplementary file 1 [file healthcare-11-00345-s001.zip]

Archive with 1 entries (1 files):
- healthcare-2177996-supplementary.pdf
